# Supplementary material for: Transcriptome analysis of Colletotrichum nymphaeae-Strawberry interaction reveals in planta expressed genes associated with virulence
Source: Front Plant Sci. 2025 Jan 20;15:1390926. doi: 10.3389/fpls.2024.1390926 (PMC11803528; doi:10.3389/fpls.2024.1390926)
Supplement: Supplementary Table 2 — Primers used for qPCR validation of Colletotrichum nymphaeae in planta expressed genes. [file Table2.xlsx]

## Sheet: Supplementary_TableS2
Colletotrichum nymphaeae Gene ID	Annotation	Primer description	Primer ID	Sequence 5->3	Product size (bp)
CNYM01_04906 (KXH42418)	Actin	Housekeeping gene	Cn_KXH42418_ACT_EO_F	AGAGCTGTCTTCCCCTCCAT	114
			Cn_KXH42418_ACT_EO_R	CAGGATACCACGCTTCGACT
CNYM01_13686 (KXH64601)	Tannase	Target candidate gene	Cn_KXH64601_F	GTTGGTGCCGTTTCTGGTAT	131
			Cn_KXH64601_R	TTGTGTGCCTGGTATCCAAA
CNYM01_08295 (KXH55186)	Tannase	Target candidate gene	Cn_KXH55186_F	GCCATCACCAAGGGATTCTA	128
			Cn_KXH55186_R	ACACCGTCGTACTCCTCACC
CNYM01_02731 (KXH43592)	Multicopper oxidase	Target candidate gene	Cn_KXH43592_F	TTTCTCGATGCAGTTTGTCG	130
			Cn_KXH43592_R	ACCAGAGTCCTCCTGCTCAA
CNYM01_07521 (KXH38331)	Glycosyl hydrolase family 7	Target candidate gene	Cn_KXH38331_F	CATGATCAAGGAGGGCAAGT	131
			Cn_KXH38331_R	TGTCGTAGGAAACCCAGACC
CNYM01_06500 (KXH30597)	Endochitinase	Target candidate gene	Cn_KXH30597_F2	CCAATTCGATTCCCTCTTCA	128
			Cn_KXH30597_R2	TGTACAGCTTCGCATCCTTG
CNYM01_11346 (KXH38857)	Cytochrome P450	Target candidate gene	Cn_KXH38857_F	CAAGCTCAGTCTGCAAACCA	141
			Cn_KXH38857_R	GGCATCCGATTTCTCAATGT
CNYM01_03788 (KXH42765)	Pectate lyase	Target candidate gene	Cn_KXH42765_F2	AGGACAAGGTCATCCAGCAC	109
			Cn_KXH42765_R2	CCCATGGTCTTGCAGTTACC
CNYM01_07125 (KXH45695)	NUDIX domain-containing protein	Target candidate gene	Cn_KXH45695_F2	AGCCACAACATTGGACATCA	125
			Cn_KXH45695_R2	TAGTGAAACCTCCGGCACTC
