# Supplementary material for: Transcriptome analysis of Colletotrichum nymphaeae-Strawberry interaction reveals in planta expressed genes associated with virulence
Source: Front Plant Sci. 2025 Jan 20;15:1390926. doi: 10.3389/fpls.2024.1390926 (PMC11803528; doi:10.3389/fpls.2024.1390926)
Supplement: Supplementary Table 3 — Summary of Gene Ontology GO Terms significantly enriched in strawberry tissues infected by Colletotrichum nymphaeae during infection in the wounded leaves, unwounded leaves and fruit. [file Table3.xlsx]

## Sheet: Supplementary_TableS3
Wounded leaves (WL) Gene Ontology GO enriched (Total of 33 GO terms)								Unwounded leaves (UWL) Gene Ontology GO enriched (Total of 62 GO terms)								Fruits (F) Gene Ontology GO enriched (Total of 61 GO terms)
GO term	Ontology	Description	Number in input list	Number in BG/Ref	p-value	FDR		GO term	Ontology	Description	Number in input list	Number in BG/Ref	p-value	FDR		GO term	Ontology	Description	Number in input list	Number in BG/Ref	p-value	FDR
GO:0006508	P	proteolysis	34	272	6.2e-16	4.7e-14		GO:0005975	P	carbohydrate metabolic process	92	399	1.3e-34	2e-32		GO:0005975	P	carbohydrate metabolic process	77	399	1.7e-25	3.2e-23
GO:0005975	P	carbohydrate metabolic process	27	399	2.3e-07	8.9e-06		GO:0006508	P	proteolysis	52	272	2.4e-17	1.8e-15		GO:0006508	P	proteolysis	59	272	6.5e-23	6.3e-21
GO:0019538	P	protein metabolic process	34	828	0.00028	0.0071		GO:0006066	P	alcohol metabolic process	12	48	1.5e-06	7.3e-05		GO:0071704	P	organic substance metabolic process	160	2407	9.8e-06	0.00063
GO:0004553	F	hydrolase activity, hydrolyzing O-glycosyl compounds	39	357	6.4e-16	1.4e-13		GO:0071704	P	organic substance metabolic process	168	2407	4.4e-06	0.00013		GO:0044238	P	primary metabolic process	143	2203	5.6e-05	0.0027
GO:0016798	F	hydrolase activity, acting on glycosyl bonds	39	369	1.9e-15	2e-13		GO:1901615	P	organic hydroxy compound metabolic process	13	61	3.8e-06	0.00013		GO:0019538	P	protein metabolic process	61	828	0.0002	0.0076
GO:0008233	F	peptidase activity	28	206	1.9e-14	1.3e-12		GO:0006979	P	response to oxidative stress	8	23	5.5e-06	0.00014		GO:1901615	P	organic hydroxy compound metabolic process	10	61	0.00034	0.011
GO:0070011	F	peptidase activity, acting on L-amino acid peptides	24	183	2.3e-12	1.2e-10		GO:0044238	P	primary metabolic process	153	2203	1.1e-05	0.00024		GO:1901361	P	organic cyclic compound catabolic process	6	28	0.0012	0.023
GO:0004289	F	obsolete subtilase activity	13	49	2e-11	8.4e-10		GO:0005976	P	polysaccharide metabolic process	6	21	0.00029	0.0054		GO:0044270	P	cellular nitrogen compound catabolic process	6	28	0.0012	0.023
GO:0004175	F	endopeptidase activity	16	93	1.3e-10	4.5e-09		GO:0004553	F	hydrolase activity, hydrolyzing O-glycosyl compounds	106	357	5.5e-50	2.2e-47		GO:0046700	P	heterocycle catabolic process	6	28	0.0012	0.023
GO:0016787	F	hydrolase activity	83	1734	7.6e-10	2.3e-08		GO:0016798	F	hydrolase activity, acting on glycosyl bonds	106	369	1.7e-48	3.4e-46		GO:0006066	P	alcohol metabolic process	8	48	0.0011	0.023
GO:0008236	F	serine-type peptidase activity	12	61	4.6e-09	1.1e-07		GO:0016787	F	hydrolase activity	196	1734	2.7e-23	3.7e-21		GO:1901136	P	carbohydrate derivative catabolic process	5	21	0.0019	0.033
GO:0017171	F	serine hydrolase activity	12	61	4.6e-09	1.1e-07		GO:0016837	F	carbon-oxygen lyase activity, acting on polysaccharides	18	31	1.4e-16	1.4e-14		GO:1901565	P	organonitrogen compound catabolic process	8	53	0.0022	0.035
GO:0016837	F	carbon-oxygen lyase activity, acting on polysaccharides	8	31	1.7e-07	3.7e-06		GO:0030570	F	pectate lyase activity	14	20	6.9e-15	5.6e-13		GO:0004553	F	hydrolase activity, hydrolyzing O-glycosyl compounds	92	357	6.3e-40	2.5e-37
GO:0004252	F	serine-type endopeptidase activity	7	24	4e-07	7.1e-06		GO:0008233	F	peptidase activity	39	206	1.9e-13	1.3e-11		GO:0016798	F	hydrolase activity, acting on glycosyl bonds	92	369	1.1e-38	2.1e-36
GO:0004222	F	metalloendopeptidase activity	7	24	4e-07	7.1e-06		GO:0008236	F	serine-type peptidase activity	20	61	2.6e-12	1.3e-10		GO:0016787	F	hydrolase activity	182	1734	1.6e-20	2.1e-18
GO:0008810	F	cellulase activity	8	41	1.7e-06	2.8e-05		GO:0017171	F	serine hydrolase activity	20	61	2.6e-12	1.3e-10		GO:0008233	F	peptidase activity	46	206	5.6e-19	5.4e-17
GO:0030570	F	pectate lyase activity	6	20	2.3e-06	3.5e-05		GO:0004289	F	obsolete subtilase activity	18	49	3.4e-12	1.5e-10		GO:0017171	F	serine hydrolase activity	23	61	8.4e-16	5.5e-14
GO:0008237	F	metallopeptidase activity	9	57	2.5e-06	3.6e-05		GO:0047911	F	galacturan 1,4-alpha-galacturonidase activity	10	13	1.2e-11	4.7e-10		GO:0008236	F	serine-type peptidase activity	23	61	8.4e-16	5.5e-14
GO:0004650	F	polygalacturonase activity	5	17	1.8e-05	0.00024		GO:0004650	F	polygalacturonase activity	11	17	2.1e-11	7.6e-10		GO:0004289	F	obsolete subtilase activity	20	49	9.6e-15	5.4e-13
GO:0004601	F	peroxidase activity	5	34	0.00061	0.0076		GO:0030246	F	carbohydrate binding	17	50	5.5e-11	1.8e-09		GO:0070011	F	peptidase activity, acting on L-amino acid peptides	36	183	1.4e-13	6.9e-12
GO:0050660	F	flavin adenine dinucleotide binding	12	193	0.00077	0.0092		GO:0008810	F	cellulase activity	15	41	2.2e-10	6.7e-09		GO:0030246	F	carbohydrate binding	18	50	2.5e-12	1.1e-10
GO:0005507	F	copper ion binding	5	38	0.001	0.012		GO:0015926	F	glucosidase activity	20	84	1.5e-09	4.4e-08		GO:0047911	F	galacturan 1,4-alpha-galacturonidase activity	10	13	7.8e-12	3e-10
GO:0016684	F	oxidoreductase activity, acting on peroxide as acceptor	5	40	0.0013	0.014		GO:0004252	F	serine-type endopeptidase activity	11	24	3.1e-09	8.3e-08		GO:0004650	F	polygalacturonase activity	11	17	1.3e-11	4.8e-10
GO:0015926	F	glucosidase activity	7	84	0.0017	0.018		GO:0001871	F	pattern binding	10	20	5.6e-09	1.2e-07		GO:0004252	F	serine-type endopeptidase activity	12	24	1e-10	3.3e-09
GO:0016702	F	oxidoreductase activity, acting on single donors with incorporation of molecular oxygen, incorporation of two atoms of oxygen	5	43	0.0018	0.018		GO:0030248	F	cellulose binding	10	20	5.6e-09	1.2e-07		GO:0001871	F	pattern binding	11	20	1.6e-10	4.2e-09
GO:0016835	F	carbon-oxygen lyase activity	10	165	0.0024	0.022		GO:0030247	F	polysaccharide binding	10	20	5.6e-09	1.2e-07		GO:0030248	F	cellulose binding	11	20	1.6e-10	4.2e-09
GO:0016701	F	oxidoreductase activity, acting on single donors with incorporation of molecular oxygen	5	47	0.0027	0.024		GO:0052689	F	carboxylic ester hydrolase activity	27	160	9.2e-09	1.9e-07		GO:0030247	F	polysaccharide binding	11	20	1.6e-10	4.2e-09
GO:0030246	F	carbohydrate binding	5	50	0.0035	0.03		GO:0070011	F	peptidase activity, acting on L-amino acid peptides	29	183	1.2e-08	2.4e-07		GO:0016837	F	carbon-oxygen lyase activity, acting on polysaccharides	12	31	4e-09	9.7e-08
GO:0016209	F	antioxidant activity	5	51	0.0038	0.032		GO:0015925	F	galactosidase activity	10	23	3e-08	5.8e-07		GO:0004175	F	endopeptidase activity	20	93	5e-09	1.2e-07
GO:0030312	C	external encapsulating structure	9	28	3.4e-09	3.1e-08		GO:0004175	F	endopeptidase activity	19	93	5.4e-08	1e-06		GO:0030570	F	pectate lyase activity	9	20	7.3e-08	1.5e-06
GO:0005618	C	cell wall	9	28	3.4e-09	3.1e-08		GO:0004182	F	obsolete carboxypeptidase A activity	7	11	1.3e-07	2.2e-06		GO:0004180	F	carboxypeptidase activity	8	15	7.3e-08	1.5e-06
GO:0071944	C	cell periphery	9	42	1.7e-07	1e-06		GO:0050660	F	flavin adenine dinucleotide binding	28	193	1.4e-07	2.3e-06		GO:0008810	F	cellulase activity	12	41	1.4e-07	2.8e-06
GO:0005576	C	extracellular region	9	61	4.5e-06	2.1e-05		GO:0016985	F	mannan endo-1,4-beta-mannosidase activity	5	5	2.1e-07	3.4e-06		GO:0016985	F	mannan endo-1,4-beta-mannosidase activity	5	5	1.7e-07	3.2e-06
								GO:0004601	F	peroxidase activity	11	34	2.3e-07	3.5e-06		GO:0008199	F	ferric iron binding	7	13	4.6e-07	8.1e-06
								GO:0008422	F	beta-glucosidase activity	13	51	4.3e-07	6.4e-06		GO:0050660	F	flavin adenine dinucleotide binding	26	193	7.2e-07	1.2e-05
								GO:0016684	F	oxidoreductase activity, acting on peroxide as acceptor	11	40	1.4e-06	2e-05		GO:0070008	F	serine-type exopeptidase activity	7	14	8.8e-07	1.4e-05
								GO:0016209	F	antioxidant activity	12	51	2.9e-06	4.1e-05		GO:0004185	F	serine-type carboxypeptidase activity	7	14	8.8e-07	1.4e-05
								GO:0004567	F	beta-mannosidase activity	5	7	4e-06	5.4e-05		GO:0008238	F	exopeptidase activity	10	36	2.6e-06	4e-05
								GO:0016688	F	L-ascorbate peroxidase activity	5	9	2.2e-05	0.00029		GO:0004182	F	obsolete carboxypeptidase A activity	6	11	2.9e-06	4.2e-05
								GO:0004806	F	triglyceride lipase activity	8	29	3.7e-05	0.00047		GO:0004567	F	beta-mannosidase activity	5	7	3.3e-06	4.6e-05
								GO:0004099	F	chitin deacetylase activity	5	10	4.3e-05	0.00053		GO:0015926	F	glucosidase activity	14	84	2e-05	0.00027
								GO:0004557	F	alpha-galactosidase activity	5	11	7.6e-05	0.0009		GO:0052689	F	carboxylic ester hydrolase activity	20	160	3.6e-05	0.00046
								GO:0003824	F	catalytic activity	313	5130	9.7e-05	0.0011		GO:0016702	F	oxidoreductase activity, acting on single donors with incorporation of molecular oxygen, incorporation of two atoms of oxygen	9	43	9.5e-05	0.0012
								GO:0016835	F	carbon-oxygen lyase activity	20	165	9.6e-05	0.0011		GO:0097599	F	xylanase activity	7	26	0.0001	0.0013
								GO:0030600	F	feruloyl esterase activity	6	18	0.00011	0.0012		GO:0042802	F	identical protein binding	5	13	0.00016	0.0019
								GO:0050662	F	coenzyme binding	28	285	0.0002	0.0022		GO:0003824	F	catalytic activity	298	5130	0.00019	0.0022
								GO:0016788	F	hydrolase activity, acting on ester bonds	39	451	0.00023	0.0024		GO:0016701	F	oxidoreductase activity, acting on single donors with incorporation of molecular oxygen	9	47	0.0002	0.0022
								GO:0008812	F	choline dehydrogenase activity	6	22	0.00038	0.0038		GO:0004568	F	chitinase activity	6	21	0.00023	0.0024
								GO:0004180	F	carboxypeptidase activity	5	15	0.00042	0.0042		GO:0008843	F	endochitinase activity	6	21	0.00023	0.0024
								GO:0015923	F	mannosidase activity	7	32	0.00054	0.0052		GO:0005507	F	copper ion binding	8	38	0.00022	0.0024
								GO:0016682	F	oxidoreductase activity, acting on diphenols and related substances as donors, oxygen as acceptor	5	17	0.00081	0.0074		GO:0008422	F	beta-glucosidase activity	9	51	0.00037	0.0037
								GO:0008447	F	L-ascorbate oxidase activity	5	17	0.00081	0.0074		GO:0015925	F	galactosidase activity	6	23	0.00039	0.0039
								GO:0004568	F	chitinase activity	5	21	0.0023	0.019		GO:0015923	F	mannosidase activity	7	32	0.00042	0.004
								GO:0016679	F	oxidoreductase activity, acting on diphenols and related substances as donors	5	21	0.0023	0.019		GO:0050662	F	coenzyme binding	26	285	0.00054	0.0051
								GO:0008843	F	endochitinase activity	5	21	0.0023	0.019		GO:0004222	F	metalloendopeptidase activity	5	24	0.0035	0.031
								GO:0004222	F	metalloendopeptidase activity	5	24	0.0042	0.035		GO:0008237	F	metallopeptidase activity	8	57	0.0035	0.031
								GO:0019213	F	deacetylase activity	6	34	0.0042	0.035		GO:0004601	F	peroxidase activity	6	34	0.0034	0.031
								GO:0097599	F	xylanase activity	5	26	0.0061	0.049		GO:0005576	C	extracellular region	23	61	8.4e-16	3.1e-14
								GO:0005576	C	extracellular region	25	61	1.2e-17	2.2e-16		GO:0030312	C	external encapsulating structure	15	28	1.3e-13	1.6e-12
								GO:0030312	C	external encapsulating structure	14	28	5e-12	3e-11		GO:0005618	C	cell wall	15	28	1.3e-13	1.6e-12
								GO:0005618	C	cell wall	14	28	5e-12	3e-11		GO:0071944	C	cell periphery	15	42	1.8e-10	1.7e-09
								GO:0071944	C	cell periphery	14	42	3.5e-09	1.6e-08
