# Supplementary material for: Transcriptome analysis of Colletotrichum nymphaeae-Strawberry interaction reveals in planta expressed genes associated with virulence
Source: Front Plant Sci. 2025 Jan 20;15:1390926. doi: 10.3389/fpls.2024.1390926 (PMC11803528; doi:10.3389/fpls.2024.1390926)
Supplement: Supplementary Table 4 — Summary of differentially expressed genes (DEGs) found in Fragaria x ananassa wounded leaf, unwounded leaf and fruit samples infected with C. nymphaeae. [file Table4.xlsx]

## Sheet: Supplementary_TableS4
Summary of differentially expressed genes (DEGs) found in Fragaria x ananassa wounded leaf, unwounded leaf and fruit samples infected with C. nymphaeae.							Summary of up-regulated (expressed genes) only found in Fragaria x ananassa wounded leaf, unwounded leaf and fruit samples infected with C. nymphaeae.
Sample ID	DEG with criteria Log2FC>=1, padj<=0.05		DEG with criteria Log2FC<=-1, padj<=0.05				Sample ID	Upregulated genes encoding for secreted proteins	Percentage**
	No. of upregulated genes	Percentage of upregulated genes	No. of downregulated genes	Percentage of downregulated genes			Wounded leaves at 1 dpi	73	4.8
Wounded leaf samples at 1dpi	347	2.41	315	2.19			Wounded leaves at 2 dpi	175	11.5
Wounded leaf samples at 2dpi	561	3.89	407	2.83			Wounded leaves at 3 dpi	220	14.5
Wounded leaf samples at 3dpi	716	4.97	584	4.05			Expressed in wounded leaves*	268	17.7
Unwounded leaf samples at 1dpi	796	5.53	481	3.34			Unwounded leaves at 1 dpi	109	7.2
Unwounded leaf samples at 2dpi	774	5.37	415	2.88			Unwounded leaves at 2 dpi	174	11.5
Unwounded leaf samples at 3dpi	1.338	9.29	804	5.58			Unwounded leaves at 3 dpi	359	23.7
Unwounded leaf samples at 5dpi	1.298	9.01	680	4.72			Unwounded leaves at 5 dpi	340	22.4
Fruit samples at 1dpi	292	2.03	444	3.08			Expressed in unwounded leaves*	534	35.2
Fruit samples at 2dpi	482	3.35	350	2.43			Fruits at 1 dpi	27	1.8
Fruit samples at 3dpi	1.465	10.17	1.943	13.49			Fruits at 2 dpi	99	6.5
Fruit samples at 5dpi	2.687	18.65	2.431	16.88			Fruits at 3 dpi	277	18.3
LFC: Log2 Fold Change values calculated by DESeq2.							Fruits at 5 dpi	488	32.2
							Expressed in fruits*	555	36.6
							Expressed in wounded leaves, unwounded leaves and fruit samples**	184	12.1
							*Genes that are expressed in at least at one time point in.
							**Genes that are expressed in at least at one time point, in all three strawberry tissues.
							&Percentage was calculated based on the total number of secreted proteins which is 1,517
